# Supplementary material for: Effective and Selective Extraction of Quercetin from Onion (Allium cepa L.) Skin Waste Using Water Dilutions of Acid-Based Deep Eutectic Solvents
Source: Materials (Basel). 2021 Oct 28;14(21):6465. doi: 10.3390/ma14216465 (PMC8585411; doi:10.3390/ma14216465)
Supplement: Supplementary file 1 [file materials-14-06465-s001.zip]

Archive with 1 entries (1 files):
- materials-1421271-supplementary.pdf
